# Supplementary material for: Transcriptome of the Plant Virus Vector Graminella nigrifrons, and the Molecular Interactions of Maize fine streak rhabdovirus Transmission
Source: PLoS One. 2012 Jul 12;7(7):e40613. doi: 10.1371/journal.pone.0040613 (PMC3395673; doi:10.1371/journal.pone.0040613)
Supplement: Table S3 — Results from KEGG pathway analysis. (XLSX) [file pone.0040613.s005.xlsx]

## Sheet: Sheet1
KEGG pathway description	Number of transcripts	List of Transcripts
Metabolic pathways	682	GnigEST012203; GnigEST004494; GnigEST001688; GnigEST027846; GnigEST001472; GnigEST013704; GnigEST010703; GnigEST006096; GnigEST009873; GnigEST002478; GnigEST012569; GnigEST006829; GnigEST003644; GnigEST001795; GnigEST020444; GnigEST006008; GnigEST014132; GnigEST021582; GnigEST020505; GnigEST033214; GnigEST005823; GnigEST010916; GnigEST004963; GnigEST009251; GnigEST004893; GnigEST010932; GnigEST01…
Biosynthesis of secondary metabolites	215	GnigEST001688; GnigEST027846; GnigEST006829; GnigEST005823; GnigEST010916; GnigEST005371; GnigEST012137; GnigEST018407; GnigEST005141; GnigEST012058; GnigEST024148; GnigEST006234; GnigEST018178; GnigEST009782; GnigEST022689; GnigEST035317; GnigEST013665; GnigEST008407; GnigEST020517; GnigEST003797; GnigEST008581; GnigEST006138; GnigEST018573; GnigEST006828; GnigEST012174; GnigEST029490; GnigEST01…
Purine metabolism	157	GnigEST005667; GnigEST009922; GnigEST000263; GnigEST012110; GnigEST007498; GnigEST009524; GnigEST009873; GnigEST002468; GnigEST006008; GnigEST021837; GnigEST021582; GnigEST019298; GnigEST000923; GnigEST001534; GnigEST009379; GnigEST014887; GnigEST011272; GnigEST030027; GnigEST019450; GnigEST004987; GnigEST021955; GnigEST008821; GnigEST004647; GnigEST014110; GnigEST011021; GnigEST007095; GnigEST00…
Microbial metabolism in diverse environments	150	GnigEST001688; GnigEST006829; GnigEST005823; GnigEST010916; GnigEST005371; GnigEST012137; GnigEST013570; GnigEST028547; GnigEST024148; GnigEST009782; GnigEST035317; GnigEST008970; GnigEST022216; GnigEST008581; GnigEST006138; GnigEST006828; GnigEST012174; GnigEST029490; GnigEST010549; GnigEST013117; GnigEST005351; GnigEST011194; GnigEST000175; GnigEST003912; GnigEST003225; GnigEST011497; GnigEST00…
Pyrimidine metabolism	91	GnigEST002194; GnigEST004494; GnigEST009922; GnigEST009524; GnigEST002468; GnigEST021582; GnigEST019298; GnigEST012267; GnigEST000923; GnigEST007942; GnigEST014887; GnigEST013588; GnigEST003803; GnigEST014851; GnigEST012519; GnigEST011021; GnigEST036251; GnigEST003029; GnigEST007095; GnigEST002708; GnigEST005719; GnigEST027338; GnigEST014260; GnigEST026900; GnigEST005396; GnigEST006743; GnigEST01…
Biosynthesis of plant hormones	88	GnigEST001688; GnigEST012110; GnigEST009438; GnigEST003347; GnigEST004912; GnigEST013343; GnigEST014453; GnigEST000811; GnigEST009513; GnigEST006470; GnigEST005823; GnigEST021307; GnigEST010916; GnigEST002910; GnigEST012137; GnigEST016567; GnigEST008732; GnigEST009621; GnigEST010063; GnigEST007854; GnigEST004157; GnigEST003587; GnigEST012906; GnigEST006190; GnigEST001506; GnigEST009476; GnigEST01…
Biosynthesis of phenylpropanoids	74	GnigEST016396; GnigEST000354; GnigEST009438; GnigEST023011; GnigEST006829; GnigEST019701; GnigEST011921; GnigEST010147; GnigEST006470; GnigEST010916; GnigEST015607; GnigEST002889; GnigEST002910; GnigEST012137; GnigEST002849; GnigEST016567; GnigEST008732; GnigEST004157; GnigEST016004; GnigEST003587; GnigEST024148; GnigEST001506; GnigEST011682; GnigEST032197; GnigEST033798; GnigEST032978; GnigEST03…
Biosynthesis of alkaloids derived from ornithine, lysine and nicotinic acid	72	GnigEST006959; GnigEST036397; GnigEST009438; GnigEST027993; GnigEST019701; GnigEST006470; GnigEST005823; GnigEST010916; GnigEST017964; GnigEST012096; GnigEST012137; GnigEST016567; GnigEST008732; GnigEST010063; GnigEST004157; GnigEST003587; GnigEST006190; GnigEST001506; GnigEST011682; GnigEST013714; GnigEST032197; GnigEST001685; GnigEST001656; GnigEST032978; GnigEST013126; GnigEST006408; GnigEST00…
Biosynthesis of alkaloids derived from histidine and purine	64	GnigEST012110; GnigEST000811; GnigEST006470; GnigEST005823; GnigEST021307; GnigEST010916; GnigEST012137; GnigEST011021; GnigEST016567; GnigEST008732; GnigEST010063; GnigEST015726; GnigEST004157; GnigEST003587; GnigEST006190; GnigEST001506; GnigEST011682; GnigEST032197; GnigEST032978; GnigEST019801; GnigEST010614; GnigEST020225; GnigEST016137; GnigEST018776; GnigEST025732; GnigEST005975; GnigEST02…
Biosynthesis of alkaloids derived from shikimate pathway	63	GnigEST008652; GnigEST006288; GnigEST019701; GnigEST011921; GnigEST006470; GnigEST005823; GnigEST010916; GnigEST032857; GnigEST002910; GnigEST012137; GnigEST016567; GnigEST008732; GnigEST010063; GnigEST004157; GnigEST003587; GnigEST006190; GnigEST001506; GnigEST011682; GnigEST032197; GnigEST032978; GnigEST010614; GnigEST020225; GnigEST018776; GnigEST025732; GnigEST005975; GnigEST006427; GnigEST00…
Biosynthesis of terpenoids and steroids	61	GnigEST003347; GnigEST013343; GnigEST014453; GnigEST006470; GnigEST005823; GnigEST010916; GnigEST012137; GnigEST016567; GnigEST008732; GnigEST010063; GnigEST007854; GnigEST004157; GnigEST003587; GnigEST012906; GnigEST006190; GnigEST001506; GnigEST011682; GnigEST032197; GnigEST032978; GnigEST020517; GnigEST010614; GnigEST020225; GnigEST018776; GnigEST025732; GnigEST005975; GnigEST018625; GnigEST00…
Biosynthesis of alkaloids derived from terpenoid and polyketide	59	GnigEST003347; GnigEST013343; GnigEST014453; GnigEST006470; GnigEST005823; GnigEST010916; GnigEST012137; GnigEST016567; GnigEST008732; GnigEST010063; GnigEST007854; GnigEST004157; GnigEST003587; GnigEST012906; GnigEST006190; GnigEST001506; GnigEST011682; GnigEST032197; GnigEST032978; GnigEST020517; GnigEST010614; GnigEST020225; GnigEST018776; GnigEST025732; GnigEST005975; GnigEST018625; GnigEST00…
Phosphatidylinositol signaling system	53	GnigEST027846; GnigEST013704; GnigEST001654; GnigEST000881; GnigEST018688; GnigEST013513; GnigEST023996; GnigEST012525; GnigEST005949; GnigEST004332; GnigEST027764; GnigEST027424; GnigEST004810; GnigEST010911; GnigEST016228; GnigEST018616; GnigEST001252; GnigEST029279; GnigEST002118; GnigEST025564; GnigEST007689; GnigEST010597; GnigEST010922; GnigEST004870; GnigEST027515; GnigEST010311; GnigEST01…
Methane metabolism	51	GnigEST016396; GnigEST000354; GnigEST018211; GnigEST023011; GnigEST004572; GnigEST010703; GnigEST001669; GnigEST006829; GnigEST011693; GnigEST010147; GnigEST001304; GnigEST015607; GnigEST001678; GnigEST005371; GnigEST002849; GnigEST004854; GnigEST024148; GnigEST002250; GnigEST033798; GnigEST035317; GnigEST008970; GnigEST017768; GnigEST006181; GnigEST028431; GnigEST011916; GnigEST010614; GnigEST02…
Glycerophospholipid metabolism	44	GnigEST012203; GnigEST029009; GnigEST025868; GnigEST006829; GnigEST024144; GnigEST004666; GnigEST004963; GnigEST013195; GnigEST007286; GnigEST010500; GnigEST027201; GnigEST000881; GnigEST029279; GnigEST012637; GnigEST003814; GnigEST002118; GnigEST018238; GnigEST021402; GnigEST005165; GnigEST021258; GnigEST003797; GnigEST009829; GnigEST009169; GnigEST032311; GnigEST013513; GnigEST025867; GnigEST03…
Amino sugar and nucleotide sugar metabolism	42	GnigEST001472; GnigEST012404; GnigEST006096; GnigEST012569; GnigEST003644; GnigEST009379; GnigEST004417; GnigEST000019; GnigEST004157; GnigEST004037; GnigEST011682; GnigEST013665; GnigEST002367; GnigEST006204; GnigEST032048; GnigEST025880; GnigEST005975; GnigEST001471; GnigEST010283; GnigEST007820; GnigEST015317; GnigEST018349; GnigEST006663; GnigEST010068; GnigEST011088; GnigEST010645; GnigEST01…
Glycolysis / Gluconeogenesis	40	GnigEST001132; GnigEST006138; GnigEST009651; GnigEST004157; GnigEST006828; GnigEST003257; GnigEST000907; GnigEST001596; GnigEST001506; GnigEST004037; GnigEST009626; GnigEST011692; GnigEST011682; GnigEST032197; GnigEST002250; GnigEST001375; GnigEST011478; GnigEST000221; GnigEST028256; GnigEST002342; GnigEST006403; GnigEST006415; GnigEST010896; GnigEST009379; GnigEST001314; GnigEST002889; GnigEST00…
Oxidative phosphorylation	40	GnigEST018771; GnigEST004922; GnigEST008539; GnigEST004979; GnigEST010854; GnigEST006409; GnigEST029974; GnigEST018211; GnigEST015518; GnigEST004923; GnigEST009164; GnigEST010703; GnigEST012961; GnigEST004221; GnigEST019836; GnigEST032978; GnigEST021244; GnigEST011693; GnigEST020419; GnigEST014132; GnigEST010727; GnigEST009342; GnigEST008971; GnigEST029436; GnigEST004893; GnigEST020517; GnigEST00…
Drug metabolism - other enzymes	38	GnigEST003923; GnigEST000819; GnigEST033781; GnigEST000358; GnigEST012267; GnigEST027033; GnigEST003803; GnigEST018407; GnigEST012058; GnigEST014859; GnigEST018178; GnigEST003228; GnigEST005710; GnigEST006936; GnigEST011952; GnigEST013988; GnigEST020228; GnigEST002704; GnigEST000196; GnigEST023366; GnigEST019226; GnigEST005015; GnigEST008691; GnigEST020954; GnigEST000359; GnigEST008575; GnigEST02…
Fatty acid metabolism	37	GnigEST006138; GnigEST003266; GnigEST009651; GnigEST018966; GnigEST016093; GnigEST012174; GnigEST001688; GnigEST000848; GnigEST009476; GnigEST004439; GnigEST010465; GnigEST003895; GnigEST002876; GnigEST012076; GnigEST002250; GnigEST002252; GnigEST009782; GnigEST001695; GnigEST026521; GnigEST012102; GnigEST006403; GnigEST017284; GnigEST004930; GnigEST014861; GnigEST010896; GnigEST016935; GnigEST01…
Starch and sucrose metabolism	37	GnigEST000358; GnigEST001264; GnigEST019845; GnigEST009379; GnigEST004417; GnigEST007095; GnigEST004157; GnigEST004037; GnigEST011707; GnigEST011682; GnigEST018769; GnigEST003228; GnigEST017643; GnigEST013665; GnigEST011952; GnigEST016103; GnigEST005975; GnigEST010283; GnigEST015317; GnigEST005372; GnigEST020954; GnigEST000359; GnigEST026383; GnigEST008575; GnigEST003551; GnigEST000148; GnigEST00…
Inositol phosphate metabolism	37	GnigEST027846; GnigEST013704; GnigEST010311; GnigEST005506; GnigEST010079; GnigEST019616; GnigEST018616; GnigEST001252; GnigEST034331; GnigEST023779; GnigEST002220; GnigEST010175; GnigEST008452; GnigEST016465; GnigEST018688; GnigEST025564; GnigEST013513; GnigEST010842; GnigEST024953; GnigEST023119; GnigEST008594; GnigEST012422; GnigEST023996; GnigEST026750; GnigEST007578; GnigEST007689; GnigEST01…
Pyruvate metabolism	37	GnigEST009626; GnigEST000221; GnigEST006176; GnigEST001678; GnigEST004854; GnigEST016567; GnigEST000452; GnigEST000734; GnigEST009321; GnigEST001506; GnigEST002250; GnigEST001314; GnigEST025732; GnigEST006138; GnigEST001596; GnigEST018605; GnigEST005351; GnigEST006403; GnigEST017284; GnigEST017543; GnigEST010896; GnigEST008846; GnigEST000308; GnigEST006132; GnigEST003912; GnigEST003225; GnigEST01…
Aminoacyl-tRNA biosynthesis	37	GnigEST032687; GnigEST009679; GnigEST001226; GnigEST002592; GnigEST004816; GnigEST004720; GnigEST004431; GnigEST001729; GnigEST017964; GnigEST001543; GnigEST007873; GnigEST020566; GnigEST016589; GnigEST002629; GnigEST003525; GnigEST027151; GnigEST009931; GnigEST012456; GnigEST023711; GnigEST011350; GnigEST012047; GnigEST006853; GnigEST000369; GnigEST018005; GnigEST004161; GnigEST003860; GnigEST01…
Arginine and proline metabolism	36	GnigEST000508; GnigEST036397; GnigEST009438; GnigEST008603; GnigEST019087; GnigEST009251; GnigEST017964; GnigEST002337; GnigEST004890; GnigEST028547; GnigEST001800; GnigEST001685; GnigEST005851; GnigEST013126; GnigEST006408; GnigEST005958; GnigEST001314; GnigEST000306; GnigEST010612; GnigEST014078; GnigEST000179; GnigEST019828; GnigEST008243; GnigEST000967; GnigEST010896; GnigEST004418; GnigEST00…
Thiamine metabolism	34	GnigEST009873; GnigEST006008; GnigEST011272; GnigEST002664; GnigEST015552; GnigEST029531; GnigEST015328; GnigEST022864; GnigEST020919; GnigEST014824; GnigEST005089; GnigEST022169; GnigEST004339; GnigEST013574; GnigEST036751; GnigEST018146; GnigEST006802; GnigEST029071; GnigEST004290; GnigEST011278; GnigEST036481; GnigEST007594; GnigEST035328; GnigEST022826; GnigEST022571; GnigEST032668; GnigEST00…
Glycerolipid metabolism	33	GnigEST012203; GnigEST025868; GnigEST012227; GnigEST013195; GnigEST010500; GnigEST019856; GnigEST005108; GnigEST000881; GnigEST005634; GnigEST029279; GnigEST002118; GnigEST009142; GnigEST001314; GnigEST030693; GnigEST021402; GnigEST003168; GnigEST009829; GnigEST031424; GnigEST031984; GnigEST016494; GnigEST036981; GnigEST010896; GnigEST012525; GnigEST010436; GnigEST003912; GnigEST005949; GnigEST00…
Galactose metabolism	32	GnigEST005108; GnigEST004157; GnigEST003257; GnigEST000907; GnigEST004037; GnigEST001472; GnigEST006205; GnigEST006663; GnigEST001375; GnigEST012227; GnigEST012569; GnigEST010068; GnigEST002342; GnigEST001264; GnigEST033214; GnigEST011088; GnigEST009379; GnigEST010932; GnigEST002367; GnigEST004417; GnigEST030693; GnigEST006204; GnigEST001636; GnigEST010614; GnigEST009000; GnigEST000148; GnigEST00…
Lysine degradation	32	GnigEST001688; GnigEST008511; GnigEST010916; GnigEST006176; GnigEST009476; GnigEST003895; GnigEST009782; GnigEST001314; GnigEST009921; GnigEST011724; GnigEST020225; GnigEST002778; GnigEST010857; GnigEST018966; GnigEST012174; GnigEST018259; GnigEST017284; GnigEST004930; GnigEST018533; GnigEST010896; GnigEST003912; GnigEST001245; GnigEST002876; GnigEST003378; GnigEST021896; GnigEST001695; GnigEST00…
Citrate cycle (TCA cycle)	31	GnigEST011291; GnigEST010063; GnigEST003587; GnigEST009107; GnigEST006190; GnigEST001596; GnigEST001506; GnigEST009626; GnigEST001028; GnigEST010549; GnigEST032978; GnigEST001521; GnigEST008971; GnigEST006470; GnigEST005823; GnigEST010916; GnigEST011805; GnigEST002542; GnigEST015725; GnigEST000308; GnigEST008592; GnigEST020225; GnigEST025732; GnigEST009434; GnigEST008918; GnigEST016567; GnigEST00…
Valine, leucine and isoleucine degradation	31	GnigEST008652; GnigEST001688; GnigEST012605; GnigEST006176; GnigEST008452; GnigEST007854; GnigEST009476; GnigEST009782; GnigEST006481; GnigEST015632; GnigEST001314; GnigEST010857; GnigEST018966; GnigEST012174; GnigEST002252; GnigEST023670; GnigEST017284; GnigEST009364; GnigEST004930; GnigEST010896; GnigEST003841; GnigEST000175; GnigEST000308; GnigEST003912; GnigEST016093; GnigEST002876; GnigEST01…
Tryptophan metabolism	31	GnigEST001688; GnigEST006288; GnigEST001795; GnigEST004816; GnigEST010916; GnigEST032857; GnigEST006176; GnigEST013570; GnigEST009476; GnigEST024320; GnigEST003895; GnigEST004458; GnigEST009782; GnigEST001314; GnigEST020225; GnigEST010857; GnigEST018966; GnigEST012174; GnigEST005831; GnigEST011257; GnigEST017284; GnigEST004930; GnigEST010896; GnigEST003912; GnigEST002876; GnigEST003378; GnigEST01…
N-Glycan biosynthesis	30	GnigEST010633; GnigEST019803; GnigEST011490; GnigEST004559; GnigEST014393; GnigEST019166; GnigEST022393; GnigEST002096; GnigEST020691; GnigEST016406; GnigEST021333; GnigEST009395; GnigEST010463; GnigEST003168; GnigEST003780; GnigEST013023; GnigEST012521; GnigEST003704; GnigEST019242; GnigEST009027; GnigEST005219; GnigEST020696; GnigEST007717; GnigEST016509; GnigEST026189; GnigEST028884; GnigEST00…
Alanine, aspartate and glutamate metabolism	29	GnigEST036397; GnigEST009438; GnigEST028547; GnigEST015726; GnigEST012711; GnigEST013714; GnigEST001685; GnigEST015514; GnigEST032391; GnigEST006408; GnigEST005958; GnigEST019801; GnigEST000306; GnigEST003797; GnigEST010612; GnigEST014078; GnigEST011292; GnigEST000967; GnigEST012609; GnigEST004418; GnigEST010645; GnigEST009906; GnigEST017706; GnigEST009440; GnigEST002080; GnigEST021235; GnigEST00…
Phenylalanine metabolism	29	GnigEST016396; GnigEST000354; GnigEST009438; GnigEST023011; GnigEST006288; GnigEST006829; GnigEST019701; GnigEST011921; GnigEST010147; GnigEST015607; GnigEST002849; GnigEST024148; GnigEST033798; GnigEST035317; GnigEST000306; GnigEST011483; GnigEST013117; GnigEST018879; GnigEST009939; GnigEST031197; GnigEST016674; GnigEST004418; GnigEST019994; GnigEST025827; GnigEST037529; GnigEST004657; GnigEST01…
Glutathione metabolism	28	GnigEST027586; GnigEST004940; GnigEST000811; GnigEST002337; GnigEST014139; GnigEST009439; GnigEST026794; GnigEST005851; GnigEST005863; GnigEST016449; GnigEST001028; GnigEST019828; GnigEST008243; GnigEST019872; GnigEST009939; GnigEST018346; GnigEST001444; GnigEST011038; GnigEST008416; GnigEST012014; GnigEST004466; GnigEST015022; GnigEST005701; GnigEST013235; GnigEST006465; GnigEST012518; GnigEST00…
Propanoate metabolism	28	GnigEST000221; GnigEST006470; GnigEST006176; GnigEST001678; GnigEST004854; GnigEST008452; GnigEST009321; GnigEST009476; GnigEST002250; GnigEST015632; GnigEST001314; GnigEST006138; GnigEST018966; GnigEST011292; GnigEST009339; GnigEST006403; GnigEST017284; GnigEST004930; GnigEST010896; GnigEST002542; GnigEST003912; GnigEST011497; GnigEST009651; GnigEST009107; GnigEST001695; GnigEST011478; GnigEST01…
Cysteine and methionine metabolism	27	GnigEST020547; GnigEST009438; GnigEST004912; GnigEST009513; GnigEST000221; GnigEST019701; GnigEST002337; GnigEST009621; GnigEST001800; GnigEST005851; GnigEST008407; GnigEST000306; GnigEST011483; GnigEST019828; GnigEST008243; GnigEST009664; GnigEST000413; GnigEST000152; GnigEST004418; GnigEST019994; GnigEST013433; GnigEST036141; GnigEST008416; GnigEST005355; GnigEST011478; GnigEST001053; GnigEST00…
Butanoate metabolism	27	GnigEST001688; GnigEST012605; GnigEST006176; GnigEST019817; GnigEST016567; GnigEST010866; GnigEST007854; GnigEST001506; GnigEST009476; GnigEST009782; GnigEST032391; GnigEST010857; GnigEST018966; GnigEST012174; GnigEST001596; GnigEST011292; GnigEST023670; GnigEST012609; GnigEST017284; GnigEST004930; GnigEST016093; GnigEST002876; GnigEST001695; GnigEST014861; GnigEST011805; GnigEST015725; GnigEST01…
High-mannose type N-glycan biosynthesis	26	GnigEST010633; GnigEST019803; GnigEST011490; GnigEST004559; GnigEST014393; GnigEST019166; GnigEST002096; GnigEST020691; GnigEST016406; GnigEST009395; GnigEST010463; GnigEST003168; GnigEST003780; GnigEST013023; GnigEST012521; GnigEST019242; GnigEST009027; GnigEST005219; GnigEST020696; GnigEST007717; GnigEST016509; GnigEST026189; GnigEST028884; GnigEST009837; GnigEST000896; GnigEST000526
Sphingolipid metabolism	24	GnigEST012203; GnigEST018795; GnigEST015147; GnigEST024592; GnigEST012227; GnigEST002970; GnigEST033214; GnigEST010932; GnigEST002773; GnigEST010500; GnigEST005108; GnigEST011467; GnigEST013899; GnigEST013971; GnigEST019565; GnigEST030693; GnigEST009829; GnigEST018542; GnigEST012727; GnigEST018509; GnigEST010414; GnigEST010129; GnigEST018137; GnigEST019913
T cell receptor signaling pathway	24	GnigEST009841; GnigEST019238; GnigEST000956; GnigEST001135; GnigEST008689; GnigEST005539; GnigEST000718; GnigEST018411; GnigEST001252; GnigEST010305; GnigEST002122; GnigEST007631; GnigEST001664; GnigEST008446; GnigEST010311; GnigEST020443; GnigEST001824; GnigEST017700; GnigEST030418; GnigEST005853; GnigEST012030; GnigEST027772; GnigEST013764; GnigEST010225
beta-Alanine metabolism	23	GnigEST003803; GnigEST002337; GnigEST008452; GnigEST009476; GnigEST014859; GnigEST005851; GnigEST032391; GnigEST015632; GnigEST001314; GnigEST000196; GnigEST018966; GnigEST011292; GnigEST005015; GnigEST008691; GnigEST019828; GnigEST008243; GnigEST009339; GnigEST004930; GnigEST010896; GnigEST003912; GnigEST008416; GnigEST014861; GnigEST005701
Porphyrin and chlorophyll metabolism	23	GnigEST012869; GnigEST000358; GnigEST021391; GnigEST011802; GnigEST003228; GnigEST000292; GnigEST011952; GnigEST008387; GnigEST018573; GnigEST008445; GnigEST020954; GnigEST000359; GnigEST008575; GnigEST003740; GnigEST004773; GnigEST004542; GnigEST009687; GnigEST036336; GnigEST012405; GnigEST006439; GnigEST008513; GnigEST018445; GnigEST008673
Glycine, serine and threonine metabolism	22	GnigEST004572; GnigEST004912; GnigEST028083; GnigEST001669; GnigEST001304; GnigEST005371; GnigEST005238; GnigEST015990; GnigEST008970; GnigEST000292; GnigEST017768; GnigEST028431; GnigEST011916; GnigEST004471; GnigEST000152; GnigEST000308; GnigEST003912; GnigEST015238; GnigEST001225; GnigEST021235; GnigEST001053; GnigEST008513
Pentose phosphate pathway	21	GnigEST001132; GnigEST011038; GnigEST029490; GnigEST012110; GnigEST004037; GnigEST011682; GnigEST015022; GnigEST000811; GnigEST008917; GnigEST000156; GnigEST012178; GnigEST028256; GnigEST021307; GnigEST006415; GnigEST009379; GnigEST004916; GnigEST002910; GnigEST010614; GnigEST011402; GnigEST005975; GnigEST008581
Fructose and mannose metabolism	21	GnigEST008737; GnigEST001132; GnigEST004157; GnigEST001515; GnigEST003257; GnigEST007820; GnigEST018349; GnigEST022704; GnigEST007346; GnigEST006990; GnigEST028256; GnigEST002342; GnigEST017643; GnigEST006415; GnigEST010614; GnigEST025880; GnigEST005399; GnigEST000148; GnigEST007789; GnigEST007095; GnigEST008730
Tropane, piperidine and pyridine alkaloid biosynthesis	21	GnigEST003923; GnigEST000819; GnigEST033781; GnigEST009438; GnigEST019701; GnigEST027033; GnigEST018407; GnigEST012058; GnigEST018178; GnigEST005710; GnigEST020228; GnigEST000306; GnigEST023366; GnigEST011483; GnigEST004418; GnigEST019994; GnigEST000126; GnigEST013728; GnigEST009743; GnigEST002864; GnigEST002527
Pentose and glucuronate interconversions	20	GnigEST009687; GnigEST036336; GnigEST015317; GnigEST020954; GnigEST003228; GnigEST029418; GnigEST000359; GnigEST000358; GnigEST013665; GnigEST004641; GnigEST010896; GnigEST011952; GnigEST001314; GnigEST004417; GnigEST008575; GnigEST003912; GnigEST008673; GnigEST011402; GnigEST007789; GnigEST004542
Carbon fixation in photosynthetic organisms	20	GnigEST009438; GnigEST002910; GnigEST013714; GnigEST032197; GnigEST000306; GnigEST018776; GnigEST025732; GnigEST011402; GnigEST008581; GnigEST029490; GnigEST028256; GnigEST005351; GnigEST008846; GnigEST004418; GnigEST006132; GnigEST009440; GnigEST003225; GnigEST001132; GnigEST007786; GnigEST006415
Nitrogen metabolism	20	GnigEST036397; GnigEST004912; GnigEST028083; GnigEST013570; GnigEST028547; GnigEST005238; GnigEST024320; GnigEST001685; GnigEST015514; GnigEST006408; GnigEST005958; GnigEST003797; GnigEST010612; GnigEST014078; GnigEST000967; GnigEST009906; GnigEST017706; GnigEST002080; GnigEST005641; GnigEST006626
Phenylpropanoid biosynthesis	20	GnigEST016396; GnigEST000354; GnigEST023011; GnigEST006829; GnigEST011921; GnigEST010147; GnigEST015607; GnigEST002849; GnigEST024148; GnigEST033798; GnigEST035317; GnigEST013117; GnigEST018879; GnigEST009939; GnigEST016674; GnigEST025827; GnigEST003551; GnigEST037529; GnigEST011433; GnigEST010822
One carbon pool by folate	19	GnigEST028083; GnigEST001669; GnigEST001304; GnigEST009913; GnigEST005371; GnigEST014851; GnigEST005238; GnigEST028431; GnigEST011916; GnigEST028894; GnigEST001225; GnigEST029438; GnigEST017036; GnigEST015383; GnigEST025598; GnigEST018436; GnigEST013375; GnigEST026676; GnigEST013934
Carbon fixation in prokaryote	19	GnigEST006470; GnigEST001678; GnigEST004854; GnigEST002250; GnigEST025732; GnigEST006427; GnigEST011291; GnigEST006138; GnigEST001028; GnigEST010549; GnigEST006403; GnigEST002542; GnigEST001444; GnigEST011497; GnigEST009651; GnigEST009107; GnigEST001521; GnigEST015725; GnigEST008918
Selenoamino acid metabolism	18	GnigEST009679; GnigEST020547; GnigEST004912; GnigEST009513; GnigEST001543; GnigEST009621; GnigEST008407; GnigEST018005; GnigEST001320; GnigEST009664; GnigEST001239; GnigEST000413; GnigEST000152; GnigEST011194; GnigEST000176; GnigEST005355; GnigEST004130; GnigEST001053
Terpenoid backbone biosynthesis	17	GnigEST003347; GnigEST013343; GnigEST014453; GnigEST028414; GnigEST006176; GnigEST005141; GnigEST007854; GnigEST020517; GnigEST003033; GnigEST012607; GnigEST017284; GnigEST001428; GnigEST000989; GnigEST001695; GnigEST014861; GnigEST019021; GnigEST010935
Tyrosine metabolism	16	GnigEST009438; GnigEST024607; GnigEST006288; GnigEST019701; GnigEST022216; GnigEST000306; GnigEST011483; GnigEST031197; GnigEST004418; GnigEST019994; GnigEST004310; GnigEST004657; GnigEST004466; GnigEST026758; GnigEST005039; GnigEST013235
Other types of O-glycan biosynthesis	16	GnigEST000953; GnigEST000358; GnigEST021333; GnigEST009921; GnigEST003704; GnigEST000359; GnigEST033157; GnigEST000162; GnigEST008575; GnigEST012393; GnigEST009687; GnigEST036336; GnigEST018290; GnigEST008673; GnigEST021773; GnigEST020501
Fatty acid biosynthesis	15	GnigEST006138; GnigEST016651; GnigEST009321; GnigEST008145; GnigEST002250; GnigEST026943; GnigEST012364; GnigEST026674; GnigEST038122; GnigEST021540; GnigEST006403; GnigEST025973; GnigEST007107; GnigEST001678; GnigEST004924
Valine, leucine and isoleucine biosynthesis	14	GnigEST001226; GnigEST002592; GnigEST004431; GnigEST001729; GnigEST007873; GnigEST016567; GnigEST001506; GnigEST011350; GnigEST001596; GnigEST000457; GnigEST005574; GnigEST009995; GnigEST011805; GnigEST010779
Fatty acid elongation in mitochondria	13	GnigEST018966; GnigEST012174; GnigEST001688; GnigEST011044; GnigEST009476; GnigEST002876; GnigEST002252; GnigEST009782; GnigEST004930; GnigEST014861; GnigEST000175; GnigEST009484; GnigEST010857
Glyoxylate and dicarboxylate metabolism	13	GnigEST006176; GnigEST003587; GnigEST004458; GnigEST025732; GnigEST011291; GnigEST010549; GnigEST017284; GnigEST015238; GnigEST002876; GnigEST001521; GnigEST001695; GnigEST014861; GnigEST019021
Nicotinate and nicotinamide metabolism	13	GnigEST006959; GnigEST027993; GnigEST004957; GnigEST012096; GnigEST011021; GnigEST019068; GnigEST001686; GnigEST001656; GnigEST004324; GnigEST016137; GnigEST026862; GnigEST011976; GnigEST010611
Ascorbate and aldarate metabolism	12	GnigEST009687; GnigEST036336; GnigEST015317; GnigEST029418; GnigEST000359; GnigEST000358; GnigEST013665; GnigEST010896; GnigEST001314; GnigEST008575; GnigEST003912; GnigEST008673
Geraniol degradation	12	GnigEST001688; GnigEST009476; GnigEST009782; GnigEST010857; GnigEST018966; GnigEST012174; GnigEST002252; GnigEST023670; GnigEST004930; GnigEST000175; GnigEST002876; GnigEST014861
Streptomycin biosynthesis	12	GnigEST027846; GnigEST018616; GnigEST009379; GnigEST004157; GnigEST004037; GnigEST005975; GnigEST010283; GnigEST000148; GnigEST003257; GnigEST000907; GnigEST001375; GnigEST002342
Glycosaminoglycan biosynthesis - heparan sulfate	12	GnigEST012125; GnigEST028080; GnigEST006117; GnigEST005198; GnigEST015396; GnigEST018408; GnigEST018836; GnigEST012453; GnigEST028188; GnigEST010216; GnigEST009704; GnigEST018275
Arachidonic acid metabolism	12	GnigEST017041; GnigEST029009; GnigEST006829; GnigEST009439; GnigEST026794; GnigEST007676; GnigEST009169; GnigEST000673; GnigEST005845; GnigEST016449; GnigEST013117; GnigEST013361
Steroid hormone biosynthesis	11	GnigEST018509; GnigEST012174; GnigEST009687; GnigEST036336; GnigEST013899; GnigEST002876; GnigEST009782; GnigEST000359; GnigEST000358; GnigEST008575; GnigEST008673
Benzoate degradation	11	GnigEST006176; GnigEST009476; GnigEST003895; GnigEST018966; GnigEST002252; GnigEST017284; GnigEST004930; GnigEST000175; GnigEST001695; GnigEST014861; GnigEST019021
Cyanoamino acid metabolism	11	GnigEST001669; GnigEST001304; GnigEST005371; GnigEST013570; GnigEST024320; GnigEST015514; GnigEST028431; GnigEST011916; GnigEST003797; GnigEST003551; GnigEST001225
Ether lipid metabolism	11	GnigEST012203; GnigEST029009; GnigEST006829; GnigEST010500; GnigEST010483; GnigEST012637; GnigEST009829; GnigEST009169; GnigEST005845; GnigEST013117; GnigEST010414
alpha-Linolenic acid metabolism	11	GnigEST029009; GnigEST006829; GnigEST009476; GnigEST009169; GnigEST018966; GnigEST005845; GnigEST002252; GnigEST013117; GnigEST004930; GnigEST000175; GnigEST014861
Aminobenzoate degradation	11	GnigEST001457; GnigEST013570; GnigEST009476; GnigEST024320; GnigEST011652; GnigEST018966; GnigEST011146; GnigEST004930; GnigEST006437; GnigEST014861; GnigEST000564
Pantothenate and CoA biosynthesis	11	GnigEST003447; GnigEST020505; GnigEST003803; GnigEST014859; GnigEST008005; GnigEST000196; GnigEST005015; GnigEST008691; GnigEST007157; GnigEST017983; GnigEST010779
D-Glutamine and D-glutamate metabolism	10	GnigEST036397; GnigEST028547; GnigEST001685; GnigEST006408; GnigEST005958; GnigEST010612; GnigEST014078; GnigEST000967; GnigEST017706; GnigEST002080
Glycosaminoglycan degradation	10	GnigEST033214; GnigEST010932; GnigEST026807; GnigEST013899; GnigEST003228; GnigEST011952; GnigEST020954; GnigEST004542; GnigEST002565; GnigEST009837
Glycosaminoglycan biosynthesis - keratan sulfate	10	GnigEST010633; GnigEST019166; GnigEST016406; GnigEST010463; GnigEST012521; GnigEST009027; GnigEST033513; GnigEST005219; GnigEST020696; GnigEST026189
Isoquinoline alkaloid biosynthesis	10	GnigEST009438; GnigEST006288; GnigEST019701; GnigEST000306; GnigEST011483; GnigEST004418; GnigEST019994; GnigEST004310; GnigEST026758; GnigEST005039
Biosynthesis of unsaturated fatty acids	10	GnigEST033781; GnigEST009484; GnigEST010363; GnigEST009476; GnigEST018966; GnigEST002252; GnigEST004930; GnigEST000175; GnigEST011044; GnigEST014861
Synthesis and degradation of ketone bodies	9	GnigEST007854; GnigEST023670; GnigEST001695; GnigEST012605; GnigEST017284; GnigEST014861; GnigEST006176; GnigEST019021; GnigEST019817
Photosynthesis	9	GnigEST018771; GnigEST006409; GnigEST018211; GnigEST004923; GnigEST009164; GnigEST010703; GnigEST011693; GnigEST006181; GnigEST013590
Caprolactam degradation	9	GnigEST001688; GnigEST009476; GnigEST009782; GnigEST010857; GnigEST018966; GnigEST012174; GnigEST004930; GnigEST002876; GnigEST014861
Metabolism of xenobiotics by cytochrome P450	9	GnigEST000358; GnigEST000359; GnigEST008575; GnigEST009687; GnigEST036336; GnigEST004466; GnigEST013235; GnigEST008673; GnigEST013361
Drug metabolism - cytochrome P450	9	GnigEST000358; GnigEST000359; GnigEST008575; GnigEST009687; GnigEST036336; GnigEST004466; GnigEST013235; GnigEST008673; GnigEST013361
Primary bile acid biosynthesis	8	GnigEST012174; GnigEST001688; GnigEST015913; GnigEST002876; GnigEST009782; GnigEST004930; GnigEST014861; GnigEST010857
O-Glycan biosynthesis	8	GnigEST001243; GnigEST011412; GnigEST013767; GnigEST012041; GnigEST023020; GnigEST012783; GnigEST034016; GnigEST018232
Glycosaminoglycan biosynthesis - chondroitin sulfate	8	GnigEST002478; GnigEST005198; GnigEST015396; GnigEST030389; GnigEST028188; GnigEST010216; GnigEST036547; GnigEST018275
Toluene degradation	8	GnigEST001688; GnigEST009782; GnigEST010857; GnigEST012174; GnigEST004930; GnigEST002876; GnigEST014861; GnigEST015725
Folate biosynthesis	8	GnigEST020444; GnigEST010626; GnigEST016004; GnigEST011335; GnigEST011652; GnigEST011384; GnigEST009466; GnigEST013375
Retinol metabolism	8	GnigEST000358; GnigEST000359; GnigEST008575; GnigEST016571; GnigEST009687; GnigEST036336; GnigEST002909; GnigEST008673
mTOR signaling pathway	8	GnigEST031156; GnigEST005435; GnigEST007395; GnigEST008978; GnigEST024626; GnigEST012629; GnigEST005147; GnigEST034220
Ubiquinone and other terpenoid-quinone biosynthesis	7	GnigEST004657; GnigEST011483; GnigEST019701; GnigEST011921; GnigEST031197; GnigEST019994; GnigEST010822
Butirosin and neomycin biosynthesis	7	GnigEST004157; GnigEST010283; GnigEST000148; GnigEST003257; GnigEST000907; GnigEST001375; GnigEST002342
Glycosphingolipid biosynthesis - globo series	7	GnigEST003479; GnigEST012227; GnigEST005108; GnigEST006441; GnigEST030693; GnigEST005654; GnigEST009837
Riboflavin metabolism	7	GnigEST001457; GnigEST005444; GnigEST029433; GnigEST011146; GnigEST004310; GnigEST006437; GnigEST005039
Limonene and pinene degradation	7	GnigEST009476; GnigEST001314; GnigEST018966; GnigEST004930; GnigEST010896; GnigEST003912; GnigEST014861
Sulfur metabolism	7	GnigEST004912; GnigEST011194; GnigEST017517; GnigEST000176; GnigEST036547; GnigEST004130; GnigEST008974
Phenylalanine, tyrosine and tryptophan biosynthesis	6	GnigEST009438; GnigEST019701; GnigEST000306; GnigEST011483; GnigEST004418; GnigEST019994
Novobiocin biosynthesis	6	GnigEST009438; GnigEST019701; GnigEST000306; GnigEST011483; GnigEST004418; GnigEST019994
Other glycan degradation	6	GnigEST017286; GnigEST033214; GnigEST010932; GnigEST027792; GnigEST012753; GnigEST009837
Styrene degradation	6	GnigEST024607; GnigEST013570; GnigEST024320; GnigEST022216; GnigEST004466; GnigEST013235
Histidine metabolism	5	GnigEST006288; GnigEST001314; GnigEST010896; GnigEST003912; GnigEST026758
Linoleic acid metabolism	5	GnigEST029009; GnigEST006829; GnigEST009169; GnigEST005845; GnigEST013117
Chloroalkane and chloroalkene degradation	5	GnigEST007676; GnigEST001314; GnigEST000673; GnigEST010896; GnigEST003912
Lysine biosynthesis	4	GnigEST003912; GnigEST001245; GnigEST003378; GnigEST005115
Ethylbenzene degradation	4	GnigEST002252; GnigEST004930; GnigEST000175; GnigEST014861
C5-Branched dibasic acid metabolism	4	GnigEST006470; GnigEST002542; GnigEST011497; GnigEST009107
Flavone and flavonol biosynthesis	4	GnigEST003228; GnigEST011952; GnigEST020954; GnigEST004542
Betalain biosynthesis	4	GnigEST006288; GnigEST004310; GnigEST026758; GnigEST005039
Steroid biosynthesis	3	GnigEST012906; GnigEST023013; GnigEST018625
Glycosylphosphatidylinositol(GPI)-anchor biosynthesis	3	GnigEST012416; GnigEST014086; GnigEST003260
Glycosphingolipid biosynthesis - ganglio series	3	GnigEST033214; GnigEST010932; GnigEST009837
Taurine and hypotaurine metabolism	2	GnigEST032391; GnigEST013433
Vitamin B6 metabolism	2	GnigEST017768; GnigEST017067
Indole alkaloid biosynthesis	2	GnigEST006288; GnigEST026758
Biosynthesis of ansamycins	2	GnigEST002910; GnigEST008581
Caffeine metabolism	1	GnigEST002998
Tetracycline biosynthesis	1	GnigEST009321
Phosphonate and phosphinate metabolism	1	GnigEST021258
Glycosphingolipid biosynthesis - lacto and neolacto series	1	GnigEST033513
Biotin metabolism	1	GnigEST007991
Lipoic acid metabolism	1	GnigEST028356
Carotenoid biosynthesis	1	GnigEST011257
Glucosinolate biosynthesis	1	GnigEST010779
Insect hormone biosynthesis	1	GnigEST006234
