# Supplementary material for: Transcriptome of the Plant Virus Vector Graminella nigrifrons, and the Molecular Interactions of Maize fine streak rhabdovirus Transmission
Source: PLoS One. 2012 Jul 12;7(7):e40613. doi: 10.1371/journal.pone.0040613 (PMC3395673; doi:10.1371/journal.pone.0040613)
Supplement: Table S4 — A total of 194 G. nigrifrons ESTs were predicted to be implicated in immune response. (XLSX) [file pone.0040613.s006.xlsx]

## Sheet: unique Gnigs
Gnig Immunity ESTs		unique to A. gambiae	unique to T. castaneum	unique to D. melanogaster	Shared between G. nigrifrons and two or more species		194 gnig transcripts interrogating immunity genes in total
GnigEST000530		GnigEST001586	GnigEST000042	GnigEST000530	GnigEST000042		103 unique to one pairwise comparison, 91 shared
GnigEST000877		GnigEST002190	GnigEST000074	GnigEST000878	GnigEST000074
GnigEST000878		GnigEST002579	GnigEST000414	GnigEST000902	GnigEST000414
GnigEST000902		GnigEST003070	GnigEST000537	GnigEST002242	GnigEST000530
GnigEST000947		GnigEST005440	GnigEST001122	GnigEST002974	GnigEST000537
GnigEST001633		GnigEST007980	GnigEST002609	GnigEST003313	GnigEST000878
GnigEST002242		GnigEST008356	GnigEST002637	GnigEST003506	GnigEST000902
GnigEST002271		GnigEST008861	GnigEST002665	GnigEST003507	GnigEST001122
GnigEST002293		GnigEST012170	GnigEST004134	GnigEST003678	GnigEST001586
GnigEST002299		GnigEST016562	GnigEST004241	GnigEST003948	GnigEST002190
GnigEST002692			GnigEST005147	GnigEST004283	GnigEST002242
GnigEST002849			GnigEST005883	GnigEST004347	GnigEST002579
GnigEST002974			GnigEST006188	GnigEST004908	GnigEST002609
GnigEST002988			GnigEST006476	GnigEST005392	GnigEST002637
GnigEST003313			GnigEST006829	GnigEST005592	GnigEST002665
GnigEST003500			GnigEST007064	GnigEST005821	GnigEST002974
GnigEST003506			GnigEST007284	GnigEST006816	GnigEST003070
GnigEST003507			GnigEST008371	GnigEST006865	GnigEST003313
GnigEST003513			GnigEST008520	GnigEST007563	GnigEST003506
GnigEST003632			GnigEST008729	GnigEST007725	GnigEST003507
GnigEST003678			GnigEST008852	GnigEST008187	GnigEST003678
GnigEST003948			GnigEST009776	GnigEST008859	GnigEST003948
GnigEST004283			GnigEST009908	GnigEST009077	GnigEST004134
GnigEST004310			GnigEST010766	GnigEST009477	GnigEST004241
GnigEST004340			GnigEST011077	GnigEST009838	GnigEST004283
GnigEST004347			GnigEST011604	GnigEST009913	GnigEST004347
GnigEST004350			GnigEST011691	GnigEST009948	GnigEST004908
GnigEST004374			GnigEST011720	GnigEST010093	GnigEST005147
GnigEST004549			GnigEST011806	GnigEST010205	GnigEST005392
GnigEST004638			GnigEST011923	GnigEST010591	GnigEST005440
GnigEST004908			GnigEST013117	GnigEST010860	GnigEST005592
GnigEST005095			GnigEST015078	GnigEST010867	GnigEST005821
GnigEST005143			GnigEST016407	GnigEST010898	GnigEST005883
GnigEST005220			GnigEST017563	GnigEST011681	GnigEST006188
GnigEST005392			GnigEST017732	GnigEST012396	GnigEST006476
GnigEST005592			GnigEST018801	GnigEST017710	GnigEST006816
GnigEST005821			GnigEST018983	GnigEST017802	GnigEST006829
GnigEST005980			GnigEST022304	GnigEST018267	GnigEST006865
GnigEST005999			GnigEST026450	GnigEST018432	GnigEST007064
GnigEST006257			GnigEST026920	GnigEST019825	GnigEST007284
GnigEST006479			GnigEST028082	GnigEST020767	GnigEST007563
GnigEST006816			GnigEST030070	GnigEST022250	GnigEST007725
GnigEST006865			GnigEST030076	GnigEST022322	GnigEST007980
GnigEST007563			GnigEST033262	GnigEST022338	GnigEST008187
GnigEST007725				GnigEST027175	GnigEST008356
GnigEST007889				GnigEST027183	GnigEST008371
GnigEST008187				GnigEST027820	GnigEST008520
GnigEST008402				GnigEST028785	GnigEST008729
GnigEST008405				GnigEST030164	GnigEST008852
GnigEST008406					GnigEST008859
GnigEST008854					GnigEST008861
GnigEST008859					GnigEST009077
GnigEST009077					GnigEST009477
GnigEST009439					GnigEST009776
GnigEST009477					GnigEST009838
GnigEST009670					GnigEST009908
GnigEST009838					GnigEST009913
GnigEST009913					GnigEST009948
GnigEST009948					GnigEST010093
GnigEST009967					GnigEST010205
GnigEST009993					GnigEST010591
GnigEST010093					GnigEST010766
GnigEST010139					GnigEST010860
GnigEST010205					GnigEST010867
GnigEST010378					GnigEST010898
GnigEST010467					GnigEST011077
GnigEST010591					GnigEST011604
GnigEST010715					GnigEST011681
GnigEST010723					GnigEST011691
GnigEST010752					GnigEST011720
GnigEST010860					GnigEST011806
GnigEST010867					GnigEST011923
GnigEST010898					GnigEST012170
GnigEST011154					GnigEST012396
GnigEST011433					GnigEST013117
GnigEST011460					GnigEST015078
GnigEST011489					GnigEST016407
GnigEST011658					GnigEST016562
GnigEST011660					GnigEST017563
GnigEST011681					GnigEST017710
GnigEST011704					GnigEST017732
GnigEST012079					GnigEST017802
GnigEST012175					GnigEST018267
GnigEST012396					GnigEST018432
GnigEST012471					GnigEST018801
GnigEST012652					GnigEST018983
GnigEST012767					GnigEST019825
GnigEST013553					GnigEST020767
GnigEST017481					GnigEST022250
GnigEST017710					GnigEST022304
GnigEST017802					GnigEST022322
GnigEST018267					GnigEST022338
GnigEST018432					GnigEST026450
GnigEST018495					GnigEST026920
GnigEST018879					GnigEST027175
GnigEST019425					GnigEST027183
GnigEST019825					GnigEST027820
GnigEST019839					GnigEST028082
GnigEST019869					GnigEST028785
GnigEST020767					GnigEST030070
GnigEST021517					GnigEST030076
GnigEST022250					GnigEST030164
GnigEST022322					GnigEST033262
GnigEST022338
GnigEST022361
GnigEST024270
GnigEST027150
GnigEST027175
GnigEST027183
GnigEST027820
GnigEST028785
GnigEST030164
GnigEST031134
GnigEST000020
GnigEST000042
GnigEST000074
GnigEST000414
GnigEST000537
GnigEST001122
GnigEST001377
GnigEST001817
GnigEST002609
GnigEST002637
GnigEST002665
GnigEST003728
GnigEST004134
GnigEST004241
GnigEST004688
GnigEST005039
GnigEST005147
GnigEST005883
GnigEST005889
GnigEST006188
GnigEST006289
GnigEST006476
GnigEST006829
GnigEST006866
GnigEST007064
GnigEST007284
GnigEST007769
GnigEST008371
GnigEST008520
GnigEST008729
GnigEST008852
GnigEST009004
GnigEST009086
GnigEST009319
GnigEST009776
GnigEST009818
GnigEST009908
GnigEST009939
GnigEST010285
GnigEST010766
GnigEST010810
GnigEST011077
GnigEST011250
GnigEST011316
GnigEST011604
GnigEST011691
GnigEST011720
GnigEST011806
GnigEST011891
GnigEST011923
GnigEST012983
GnigEST013117
GnigEST013186
GnigEST014899
GnigEST015078
GnigEST016407
GnigEST017563
GnigEST017732
GnigEST018645
GnigEST018801
GnigEST018983
GnigEST020504
GnigEST022304
GnigEST023362
GnigEST025124
GnigEST026450
GnigEST026920
GnigEST028082
GnigEST030070
GnigEST030076
GnigEST033262
GnigEST001586
GnigEST002190
GnigEST002579
GnigEST003070
GnigEST005440
GnigEST007980
GnigEST008356
GnigEST008861
GnigEST012170
GnigEST016562
